# Supplementary material for: Food Insecurity Screening in High-Income Countries, Tool Validity, and Implementation: A Scoping Review
Source: Nutrients. 2024 May 29;16(11):1684. doi: 10.3390/nu16111684 (PMC11174716; doi:10.3390/nu16111684)
Supplement: Supplementary file 1 [file nutrients-16-01684-s001.zip]

Archive with 1 entries (1 files):
- nutrients-2995121-supplementary.pdf
